# Supplementary material for: Spatial Transcriptional Dynamics of CD74⁺ B Cells in Tertiary Lymphoid Structures Drive Immune Evolution in Penile Squamous Cell Carcinoma
Source: Adv Sci (Weinh). 2025 Oct 20;12(44):e09742. doi: 10.1002/advs.202509742 (PMC12667480; doi:10.1002/advs.202509742)
Supplement: Supplementary file 2 — Supplemental Tables 1‐8 [file ADVS-12-e09742-s002.xlsx]

## Sheet: Table S1
Supplementary Table S1. Clinical information of patients in the CosMx RNA-SMI
sample_name	sample_id	Gender	Age	T stage	N stage	M stage	HPV status
SMI-S2	SMI-SC-S1	Male	49	T4	N3	M0	HPV-Negative
SMI-S3	SMI-SC-S2	Male	67	T3	N2	M0	HPV-Negative
SMI-S4	SMI-SC-S3	Male	31	TX	N3	M0	HPV-Negative
SMI-S5	SMI-SC-S4	Male	61	T1	N0	M0	HPV-Positive
SMI-S6	SMI-SC-S5	Male	80	T1	N0	M0	HPV-Negative
SMI-S9	SMI-SC-S6	Male	53	T4	N3	M1	HPV-Positive
SMI-S10	SMI-SC-S7	Male	62	T1	N3	M0	HPV-Positive
SMI-S12	SMI-SC-S8	Male	57	T1	N3	M0	HPV-Negative
SMI-S13	SMI-SC-S9	Male	53	T2	N3	M0	HPV-Positive
SMI-S15	SMI-SC-S10	Male	62	TX	N3	M0	HPV-Positive
SMI-S16	SMI-SC-S11	Male	70	T2	N0	M0	HPV-Negative
SMI-S17	SMI-SC-S12	Male	51	T1	N1	M0	HPV-Negative
SMI-S18	SMI-SC-S13	Male	72	T1	N0	M0	HPV-Negative
SMI-S7	SMI-S14	Male	67	TX	N3	M0	HPV-Positive
SMI-S8	SMI-S15	Male	31	TX	N3	M0	HPV-Negative
SMI-S11	SMI-S16	Male	57	T1	N3	M0	HPV-Negative
SMI-S14	SMI-S17	Male	62	T1	N3	M0	HPV-Positive
SMI-S19	SMI-S18	Male	62	TX	N3	M0	HPV-Positive

## Sheet: Table S2
Supplementary Table S2.Clinical information of the internal cohort, related to Figure 1H
sample_id	Gender	Age	T stage	N stage	M stage	HPV status
Internal-0	Male	51	T3	N3	M0	-
Internal-1	Male	51	T2	N0	M0	HPV-Negative
Internal-2	Male	63	T2	N1	M0	HPV-Negative
Internal-3	Male	57	T1	N0	M0	HPV-Negative
Internal-4	Male	48	T2	N0	M0	HPV-Negative
Internal-5	Male	37	T2	N0	M0	HPV-Negative
Internal-6	Male	66	T3	N0	M0	-
Internal-7	Male	73	T3	N0	M0	HPV-Negative
Internal-8	Male	34	T1	N0	M0	-
Internal-9	Male	69	T1	N0	M0	HPV-Negative
Internal-10	Male	58	T1	N0	M0	HPV-Negative
Internal-11	Male	71	T1	N0	M0	HPV-Negative
Internal-12	Male	27	T3	N2	M0	HPV-Positive
Internal-13	Male	64	T3	N3	M0	HPV-Negative
Internal-14	Male	55	T1	N0	M0	HPV-Negative
Internal-15	Male	26	T2	N2	M0	HPV-Positive
Internal-16	Male	42	T1	N0	M0	-
Internal-17	Male	36	T2	N0	M0	HPV-Negative
Internal-18	Male	35	T3	N0	M0	HPV-Negative
Internal-19	Male	53	T1	N2	M0	HPV-Negative
Internal-20	Male	62	T3	N2	M0	HPV-Positive
Internal-21	Male	57	T1	N0	M0	-
Internal-22	Male	43	T3	N3	M0	HPV-Negative
Internal-23	Male	45	T3	N1	M0	HPV-Positive
Internal-24	Male	52	T2	N0	M0	HPV-Negative
Internal-25	Male	38	T4	N3	M1	HPV-Positive
Internal-26	Male	66	T3	N1	M0	-
Internal-27	Male	56	T3	N3	M1	HPV-Negative
Internal-28	Male	49	T3	N2	M0	HPV-Negative
Internal-29	Male	36	T3	N0	M0	HPV-Negative
Internal-30	Male	45	T3	N3	M0	HPV-Negative
Internal-31	Male	72	T2	N3	M0	HPV-Positive
Internal-32	Male	28	T1	N0	M0	HPV-Negative
Internal-33	Male	43	T1	N0	M0	HPV-Negative
Internal-34	Male	77	T2	N3	M0	HPV-Negative
Internal-35	Male	64	T3	N0	M0	HPV-Negative
Internal-36	Male	36	T3	N0	M0	HPV-Positive
Internal-37	Male	68	T3	N3	M0	HPV-Positive
Internal-38	Male	62	T2	N3	M0	-
Internal-39	Male	49	T3	N0	M0	HPV-Negative
Internal-40	Male	41	T2	N0	M0	HPV-Positive
Internal-41	Male	71	T3	N3	M0	HPV-Negative
Internal-42	Male	56	T1	N0	M0	HPV-Negative
Internal-43	Male	57	T3	N3	M0	HPV-Negative
Internal-44	Male	44	T3	N3	M0	HPV-Negative
Internal-45	Male	86	T3	N0	M0	HPV-Positive
Internal-46	Male	46	T1	N0	M0	HPV-Negative
Internal-47	Male	42	T1	N0	M0	HPV-Negative
Internal-48	Male	44	T3	N0	M0	HPV-Negative
Internal-49	Male	48	T3	N0	M0	HPV-Negative
Internal-50	Male	40	T3	N0	M0	HPV-Negative
Internal-51	Male	78	T3	N2	M1	HPV-Negative
Internal-52	Male	71	T1	N0	M0	HPV-Positive
Internal-53	Male	37	T1	N0	M0	-
Internal-54	Male	60	T3	N0	M0	HPV-Negative
Internal-55	Male	61	T3	N0	M0	HPV-Negative
Internal-56	Male	52	T1	N0	M0	HPV-Negative
Internal-57	Male	49	T1	N3	M0	HPV-Negative
Internal-58	Male	73	T3	N1	M0	-
Internal-59	Male	76	T2	N0	M0	HPV-Negative
Internal-60	Male	66	T2	N0	M0	HPV-Positive
Internal-61	Male	64	T3	N2	M0	HPV-Positive
Internal-62	Male	42	T3	N3	M0	HPV-Negative
Internal-63	Male	58	T3	N2	M0	HPV-Positive
Internal-64	Male	60	T1	N0	M0	HPV-Negative
Internal-65	Male	51	T1	N1	M0	HPV-Negative
Internal-66	Male	50	T2	N0	M0	HPV-Positive
Internal-67	Male	43	T1	N0	M0	-
Internal-68	Male	33	T4	N3	M0	HPV-Negative
Internal-69	Male	66	T2	N0	M0	HPV-Negative
Internal-70	Male	52	T1	N0	M0	HPV-Negative
Internal-71	Male	76	T3	N2	M0	HPV-Negative
Internal-72	Male	54	T3	N3	M0	HPV-Negative
Internal-73	Male	33	T2	N0	M0	HPV-Negative
Internal-74	Male	45	T1	N3	M0	HPV-Negative
Internal-75	Male	52	T3	N0	M0	HPV-Negative
Internal-76	Male	58	T1	N0	M0	HPV-Negative
Internal-77	Male	50	T2	N0	M0	HPV-Negative
Internal-78	Male	44	T3	N3	M0	-
Internal-79	Male	48	T3	N2	M0	HPV-Negative
Internal-80	Male	55	T2	N3	M0	HPV-Negative
Internal-81	Male	71	T3	N3	M0	HPV-Positive
Internal-82	Male	64	T1	N0	M0	HPV-Positive
Internal-83	Male	59	T2	N0	M0	-
Internal-84	Male	60	T3	N0	M0	HPV-Negative
Internal-85	Male	59	T3	N3	M0	HPV-Negative
Internal-86	Male	65	T1	N3	M0	HPV-Negative
Internal-87	Male	47	T1	N0	M0	HPV-Negative
Internal-88	Male	45	T4	N1	M0	HPV-Negative
Internal-89	Male	56	T3	N0	M0	HPV-Negative
Internal-90	Male	55	T1	N3	M0	-
Internal-91	Male	67	T2	N0	M0	HPV-Negative
Internal-92	Male	57	T3	N3	M0	HPV-Negative
Internal-93	Male	61	T3	N0	M0	HPV-Negative
Internal-94	Male	56	T2	N0	M0	HPV-Negative
Internal-95	Male	62	T3	N0	M0	HPV-Negative
Internal-96	Male	74	T4	N3	M0	HPV-Negative
Internal-97	Male	60	T1	N0	M0	HPV-Negative
Internal-98	Male	77	T1	N0	M0	HPV-Positive
Internal-99	Male	62	T1	N0	M0	-
Internal-100	Male	29	T2	N0	M0	HPV-Positive
Internal-101	Male	72	T3	N2	M0	HPV-Negative
Internal-102	Male	78	T4	N1	M0	HPV-Positive
Internal-103	Male	52	T3	N0	M0	HPV-Negative
Internal-104	Male	64	T3	N3	M0	HPV-Positive
Internal-105	Male	26	T3	N3	M0	HPV-Negative
Internal-106	Male	49	T4	N3	M0	HPV-Positive
Internal-107	Male	66	T3	N3	M0	HPV-Positive
Internal-108	Male	59	T2	N0	M0	-
Internal-109	Male	47	T1	N0	M0	-
Internal-110	Male	80	T1	N0	M0	HPV-Positive
Internal-111	Male	52	T3	N1	M0	-
Internal-112	Male	83	T1	N3	M0	HPV-Negative
Internal-113	Male	52	T3	N0	M0	-
Internal-114	Male	59	T3	N2	M0	-
Internal-115	Male	40	T3	N2	M0	-
Internal-116	Male	53	T1	N0	M0	-
Internal-117	Male	52	T1	N0	M0	-
Internal-118	Male	45	T1	N0	M0	-
Internal-119	Male	48	T3	N2	M0	HPV-Negative
Internal-120	Male	59	T1	N0	M0	-
Internal-121	Male	72	T3	N0	M0	-
Internal-122	Male	64	T1	N3	M1	-
Internal-123	Male	66	T3	N0	M0	HPV-Negative
Internal-124	Male	48	T1	N0	M0	HPV-Positive
Internal-125	Male	74	T3	N1	M0	HPV-Negative
Internal-126	Male	45	T3	N3	M0	HPV-Negative
Internal-127	Male	46	T3	N0	M0	HPV-Positive
Internal-128	Male	49	T3	N3	M0	HPV-Negative
Internal-129	Male	44	T1	N1	M0	HPV-Negative
Internal-130	Male	49	T3	N1	M0	HPV-Negative
Internal-131	Male	47	T1	N0	M0	HPV-Negative
Internal-132	Male	61	T2	N3	M0	HPV-Negative
Internal-133	Male	47	T1	N0	M0	-
Internal-134	Male	52	T1	N0	M0	-
Internal-135	Male	40	T3	N0	M0	-
Internal-136	Male	60	T1	N0	M0	-
Internal-137	Male	55	T2	N0	M0	-
Internal-138	Male	62	T1	N0	M0	-
Internal-139	Male	72	T3	N0	M0	-
Internal-140	Male	79	T1	N0	M0	-
Internal-141	Male	44	T2	N0	M0	-
Internal-142	Male	49	T1	N0	M0	-
Internal-143	Male	41	T3	N0	M0	-
Internal-144	Male	67	T1	N0	M0	-
Internal-145	Male	33	T3	N0	M0	-
Internal-146	Male	42	T3	N3	M0	HPV-Positive
Internal-147	Male	53	T3	N0	M0	-
Internal-148	Male	36	T1	N0	M0	-
Internal-149	Male	48	T3	N3	M0	HPV-Negative
Internal-150	Male	60	T2	N0	M0	HPV-Negative
Internal-151	Male	64	T1	N3	M0	-

## Sheet: Table S3
Supplementary Table S3.Clinical information of the external cohort, related to Figure 1I
sample_id	Gender	Age	T stage	N stage	M stage	HPV status
External-0	Male	53	T2	N0	M0	-
External-1	Male	50	T1	N1	M0	-
External-2	Male	69	T3	N2	M0	-
External-3	Male	76	T3	N2	M0	-
External-4	Male	46	T2	N2	M0	-
External-5	Male	48	T3	N3	M0	-
External-6	Male	41	T4	N0	M0	-
External-7	Male	65	T1	N1	M0	-
External-8	Male	53	T1	N0	M0	-
External-9	Male	42	T2	N2	M0	-
External-10	Male	69	T3	N0	M0	-
External-11	Male	63	T3	N2	M0	-
External-12	Male	72	T1	N2	M0	-
External-13	Male	55	T1	N2	M0	-
External-14	Male	60	T3	N3	M0	-
External-15	Male	63	T2	N2	M0	-
External-16	Male	49	T2	N0	M0	-
External-17	Male	50	T3	N0	M0	-
External-18	Male	53	T1	N0	M0	-
External-19	Male	63	T2	N1	M0	-
External-20	Male	68	T3	N2	M0	-
External-21	Male	47	T2	N3	M0	-
External-22	Male	63	T1	N0	M0	-
External-23	Male	71	T3	N0	M0	-
External-24	Male	66	T1	N0	M0	-
External-25	Male	62	T3	N2	M0	-
External-26	Male	59	T3	N1	M0	-
External-27	Male	72	T2	N0	M0	-
External-28	Male	52	T2	N2	M0	-
External-29	Male	55	T1	N0	M0	-
External-30	Male	49	T3	N2	M0	-
External-31	Male	46	T1	N2	M0	-
External-32	Male	85	T3	N0	M0	-
External-33	Male	39	T1	N0	M0	-
External-34	Male	67	T1	N0	M0	-
External-35	Male	61	T3	N1	M0	-
External-36	Male	58	T3	N3	M0	-
External-37	Male	39	T3	N2	M0	-
External-38	Male	74	T3	N3	M0	-
External-39	Male	53	T1	N0	M0	-
External-40	Male	75	T3	N3	M0	-
External-41	Male	79	T3	N2	M0	-
External-42	Male	63	T3	N3	M0	-
External-43	Male	48	T3	N2	M0	-
External-44	Male	53	T2	N2	M0	-
External-45	Male	51	T1	N2	M0	-
External-46	Male	47	T2	N0	M0	-
External-47	Male	64	T3	N0	M0	-
External-48	Male	59	T3	N0	M0	-
External-49	Male	60	T2	N0	M0	-
External-50	Male	55	T3	N3	M0	-
External-51	Male	68	T1	N2	M0	-
External-52	Male	65	T1	N0	M0	-
External-53	Male	65	T3	N2	M0	-
External-54	Male	53	T1	N2	M0	-
External-55	Male	29	T2	N0	M0	-
External-56	Male	66	T1	N0	M0	-
External-57	Male	52	T3	N0	M0	-
External-58	Male	65	T1	N0	M0	-
External-59	Male	73	T3	N0	M0	-
External-60	Male	66	T3	N0	M0	-
External-61	Male	78	T1	N0	M0	-
External-62	Male	64	T2	N2	M0	-

## Sheet: Table S4
Supplementary Table S4. Clinical information comparison of internal and external patient cohorts
Variables	Internal	External	p
Age (median[IQR])	54 [45,64]	60 [52,66]	0.1802
T stage = T1	51 (71.8%)	20 (28.2%)	0.7360
T stage = T2	27 (65.9%)	14 (34.1%)
T stage = T3	68 (70.8%)	28 (29.2%)
T stage = T4	6 (85.7%)	1 (14.3%)
N stage = N0	89 (76.1%)	28 (23.9%)	0.0001
N stage = N1	11 (68.8%)	5 (31.2%)
N stage = N2	14 (38.9%)	22 (61.1%)
N stage = N3	38 (82.6%)	8 (17.4%)
M stage = M0	148 (70.1%)	63 (29.9%)	0.3235
M stage = M1	4 (100.0%)	0 (0.0%)

## Sheet: Table S5
Supplementary Table S5. Clinical data of single-cell sequencing patients
sample_id	Gender	Age	T stage	N stage	M stage	HPV status
SC-S1	Male	61	T1	N0	M0	HPV-Positive
SC-S2	Male	70	T2	N0	M0	HPV-Negative
SC-S3	Male	53	T4	N3	M1	HPV-Positive
SC-S4	Male	53	T2	N3	M0	HPV-Positive
SC-S5	Male	51	T1	N1	M0	HPV-Negative
SC-S6	Male	49	T4	N3	M0	HPV-Negative
SC-S7	Male	80	T1	N0	M0	HPV-Negative
SC-S8	Male	57	T1	N3	M0	HPV-Negative
SC-S9	Male	62	T1	N3	M0	HPV-Positive
SC-S10	Male	72	T1	N0	M0	HPV-Negative
SC-S11	Male	67	T3	N2	M0	HPV-Negative
SC-S12	Male	67	TX	N3	M0	HPV-Positive
SC-S13	Male	62	TX	N3	M0	HPV-Positive
SC-S14	Male	31	TX	N3	M0	HPV-Negative
SC-S15	Male	54	TX	N3	M0	HPV-Positive
SC-S16	Male	57	T1	N3	M0	HPV-Negative
SC-S17	Male	62	T1	N3	M0	HPV-Positive
SC-S18	Male	67	TX	N3	M0	HPV-Positive
SC-S19	Male	62	TX	N3	M0	HPV-Positive
SC-S20	Male	31	TX	N3	M0	HPV-Negative
SC-S21	Male	54	TX	N3	M0	HPV-Positive

## Sheet: Table S6
Supplementary Table S6. Clinical information of bulk RNA-seq patients
sample_id	patient_id	Gender	Age	T stage	N stage	M stage	HPV status
bulkRNA-LM174	bulkRNA-P174	Male	71	T3	N3	M0	HPV-Positive
bulkRNA-T174	bulkRNA-P174	Male	71	T3	N3	M0	HPV-Positive
bulkRNA-LM179	bulkRNA-P179	Male	65	T1	N3	M0	HPV-Negative
bulkRNA-T179	bulkRNA-P179	Male	65	T1	N3	M0	HPV-Negative
bulkRNA-LM180	bulkRNA-P180	Male	67	TX	N2	M0	HPV-Negative
bulkRNA-T248	bulkRNA-P248	Male	50	T1	N1	M0	HPV-Negative
bulkRNA-T249	bulkRNA-P249	Male	66	T3	N0	M0	HPV-Negative
bulkRNA-LM250	bulkRNA-P250	Male	72	T1	N3	M0	HPV-Negative
bulkRNA-LM254	bulkRNA-P254	Male	48	T3	N2	M0	HPV-Negative
bulkRNA-PLM255	bulkRNA-P255	Male	44	T1	N1	M0	HPV-Negative
bulkRNA-T255	bulkRNA-P255	Male	44	T1	N1	M0	HPV-Negative
bulkRNA-T256	bulkRNA-P256	Male	53	T1	N1	M0	HPV-Negative
bulkRNA-LM256	bulkRNA-P256	Male	53	T1	N1	M0	HPV-Negative
bulkRNA-LM258	bulkRNA-P258	Male	49	T3	N1	M0	HPV-Negative
bulkRNA-LM259	bulkRNA-P259	Male	58	T4	N3	M0	HPV-Negative
bulkRNA-PLM261	bulkRNA-P261	Male	61	T2	N3	M0	HPV-Negative
bulkRNA-LM262	bulkRNA-P262	Male	42	T1	N0	M0	HPV-Positive
bulkRNA-T263	bulkRNA-P263	Male	34	T3	N2	M0	HPV-Negative
bulkRNA-LM266	bulkRNA-P266	Male	45	T3	N2	M0	HPV-Negative
bulkRNA-PLM267	bulkRNA-P267	Male	39	TX	N3	M0	HPV-Negative
bulkRNA-LM278	bulkRNA-P278	Male	47	TX	N1	M0	HPV-Negative
bulkRNA-PLM279	bulkRNA-P279	Male	48	T3	N3	M0	HPV-Negative
bulkRNA-LM281	bulkRNA-P281	Male	60	T2	N0	M0	HPV-Negative
bulkRNA-LM282	bulkRNA-P282	Male	52	TX	N1	M0	HPV-Negative
bulkRNA-T291	bulkRNA-P291	Male	31	T4	N3	M1	HPV-Negative
bulkRNA-LM294	bulkRNA-P294	Male	54	T3	N3	M0	HPV-Positive
bulkRNA-T294	bulkRNA-P294	Male	54	T3	N3	M0	HPV-Positive
bulkRNA-T298	bulkRNA-P298	Male	61	T1	N1	M0	HPV-Positive
bulkRNA-LM298	bulkRNA-P298	Male	61	T1	N1	M0	HPV-Positive
bulkRNA-T301	bulkRNA-P301	Male	77	T2	N0	M0	HPV-Negative
bulkRNA-T302	bulkRNA-P302	Male	51	T1	N2	M0	HPV-Negative
bulkRNA-T303	bulkRNA-P303	Male	54	T1	N1	M0	HPV-Negative
bulkRNA-LM303	bulkRNA-P303	Male	54	T1	N1	M0	HPV-Negative
bulkRNA-LM306	bulkRNA-P306	Male	61	TX	N3	M0	HPV-Negative
bulkRNA-T306	bulkRNA-P306	Male	61	TX	N3	M0	HPV-Negative
bulkRNA-LM307	bulkRNA-P307	Male	35	T0	N3	M0	HPV-Negative
bulkRNA-T308	bulkRNA-P308	Male	64	T2	N0	M0	HPV-Negative
bulkRNA-LM315	bulkRNA-P315	Male	51	T1	N1	M0	HPV-Negative
bulkRNA-T315	bulkRNA-P315	Male	51	T1	N1	M0	HPV-Negative
bulkRNA-LM336	bulkRNA-P336	Male	56	T4	N3	M0	HPV-Positive
bulkRNA-T344	bulkRNA-P344	Male	72	T1	N0	M0	HPV-Negative
bulkRNA-T345	bulkRNA-P345	Male	67	T3	N2	M0	HPV-Negative
bulkRNA-LM352	bulkRNA-P352	Male	46	TX	N3	M1	HPV-Negative
bulkRNA-LM353	bulkRNA-P353	Male	56	TX	N3	M0	HPV-Negative
bulkRNA-LM383	bulkRNA-P383	Male	47	TX	N3	M0	HPV-Negative
bulkRNA-LM387	bulkRNA-P387	Male	34	TX	N3	M1	HPV-Positive
bulkRNA-LM389	bulkRNA-P389	Male	31	TX	N3	M1	HPV-Negative
bulkRNA-LM42	bulkRNA-P42	Male	85	T3	N0	M0	HPV-Positive
bulkRNA-LM55	bulkRNA-P55	Male	50	T1	N1	M0	HPV-Negative
bulkRNA-LM59	bulkRNA-P59	Male	52	TX	N3	M0	HPV-Negative
bulkRNA-PLM73	bulkRNA-P73	Male	48	T1	N2	M0	HPV-Negative
bulkRNA-PLM74	bulkRNA-P74	Male	51	T4	N3	M0	HPV-Negative
bulkRNA-LM81	bulkRNA-P81	Male	35	T2	N1	M0	HPV-Positive
bulkRNA-PM87	bulkRNA-P87	Male	43	T1	N0	M0	HPV-Negative
bulkRNA-P92	bulkRNA-P92	Male	56	T1	N1	M0	HPV-Negative

## Sheet: Table S7
Supplementary Table S7. Comparison of patient clinical characteristics across three sequencing methods
Variable	Bulk RNA-seq	CosMx RNA-SMI	scRNA-seq	p
Age (median[IQR])	53.0 [47.0,61.0]	61.5 [53.0,65.8]	61.0 [53.0,67.0]	0.0613
HPV status = HPV-Negative	44 (80.0%)	10 (55.6%)	10 (47.6%)	0.0114
HPV status = HPV-Positive	11 (20.0%)	8 (44.4%)	11 (52.4%)
M stage = M0	51 (92.7%)	17 (94.4%)	20 (95.2%)	0.9113
M stage = M1	4 (7.3%)	1 (5.6%)	1 (4.8%)
N stage = N0	8 (14.5%)	4 (22.2%)	4 (19.0%)	0.0482
N stage = N1	17 (30.9%)	1 (5.6%)	1 (4.8%)
N stage = N2	7 (12.7%)	1 (5.6%)	1 (4.8%)
N stage = N3	23 (41.8%)	12 (66.7%)	15 (71.4%)
T stage = T0	1 (1.8%)	0 (0.0%)	0 (0.0%)	0.7275
T stage = T1	21 (38.2%)	8 (44.4%)	8 (38.1%)
T stage = T2	5 (9.1%)	2 (11.1%)	2 (9.5%)
T stage = T3	12 (21.8%)	1 (5.6%)	1 (4.8%)
T stage = T4	4 (7.3%)	2 (11.1%)	2 (9.5%)
T stage = TX	12 (21.8%)	5 (27.8%)	8 (38.1%)

## Sheet: Table S8
Supplementary Table S8. List of antibodies employed in histological and immunofluorescence analyses
Primary Antibodies	Dialution	Antibody Clone	Vendor	Secondary Antibodies
CD3	1:300	ab16669	Abcam	Anti-Rabbit
CD20	1:10	ab78237	Abcam	Anti-Rabbit
CD11c	1:500	ab52632	Abcam	Anti-Rabbit
CD45	1:200	13917S	CST	Anti-Rabbit
CD74	1:200	DF7449	Affinity	Anti-Rabbit
IRF4(MUM1)	1:500	ab133590	Abcam	Anti-Rabbit
c-JUN	1:50	ab40766	Abcam	Anti-Rabbit
FOSB	1:500	ab184938	Abcam	Anti-Rabbit
NFATC1	1:100	ET1704-14	HUABIO	Anti-Rabbit
STAT5A	1:100	ab32043	Abcam	Anti-Rabbit
